# Supplementary material for: Unraveling the genome-wide repertoire of the novel chromosomally encoded mcr-8.6 gene variant in Klebsiella michiganensis isolated from manure
Source: Front Microbiol. 2025 Dec 3;16:1673320. doi: 10.3389/fmicb.2025.1673320 (PMC12708576; doi:10.3389/fmicb.2025.1673320)
Supplement: Supplementary file 1 [file Table_1.xlsx]

## Sheet: Folha1
Supplementary Table 1. Antimicrobial resistance genes identified in Klebsiella michiganensis F731, with % coverage, % identity, genomic coordinates (start–end), and the detection tool.
Gene	%Coverage	%Identity	Start position	Stop Position	Detection tool
acrA	99.75	84.80	4540200	4541393	ABRicate
acrB	99.81	83.20	4541416	4544560	ABRicate
acrD	99.84	81.53	1583508	1586621	ABRicate
aph(3')-Ia	100	99.75	2971510	2972322	abriTAMR, ABRicate
arnT	100.00	83.39	342842	344497	ABRicate
arsC	100.00	92.20	5368267	5368689	abriTAMR
arsR	100.00	91.45	5364387	5364737	abriTAMR
bacA	99.51	82.08	736945	737766	ABRicate
blaOXY-1-2	100.00	100.00	4472137	4473009	abriTAMR, ABRicate
cpxA	99.49	80.47	5889155	5890521	ABRicate
CRP	100.00	86.26	464215	464847	ABRicate
emrD	100.00	94.67	28611	29792	ABRicate
emrR	96.61	82.46	1305801	1306313	abriTAMR, ABRicate
eptB	98.26	83.72	239174	240869	ABRicate
fosA9	98.10	83.00	5227887	5228303	ABRicate
H-NS	97.10	88.56	2406736	2407137	ABRicate
kpnE	88.43	83.49	2712015	2712335	ABRicate
kpnF	100.00	85.76	2712364	2712693	ABRicate
kpnG	100.00	88.83	1304478	1305650	ABRicate
kpnH	100.00	84.99	1302924	1304462	ABRicate
lptD	99.74	85.19	5043298	5045640	ABRicate
marA	96.09	80.49	2791190	2791558	ABRicate
mcr-8.1	99.94	95.41	901180	902868	abriTAMR, ABRicate
mdtB	99.94	81.01	1939648	1942769	ABRicate
mdtC	99.87	82.22	1936569	1939646	ABRicate
mdtQ	99.93	82.42	1865232	1866670	ABRicate
msbA	100.00	80.96	3897906	3899654	ABRicate
ompA	100.00	93.87	3855441	3856565	ABRicate
ompK37	97.96	80.73	3303924	3305028	ABRicate
oqxA10	100	86.82	3251976	3253151	abriTAMR,ABRicate
oqxB9	100	89.72	3248803	3251952	abriTAMR, ABRicate
ramA	94.67	82.30	3251980	3253152	ABRicate
terB	100.00	94.70	5339466	5339918	abriTAMR
terC	100.00	95.38	5338402	5339439	abriTAMR
terD	100.00	95.83	5337785	5338360	abriTAMR
