# Supplementary material for: Unraveling the genome-wide repertoire of the novel chromosomally encoded mcr-8.6 gene variant in Klebsiella michiganensis isolated from manure
Source: Front Microbiol. 2025 Dec 3;16:1673320. doi: 10.3389/fmicb.2025.1673320 (PMC12708576; doi:10.3389/fmicb.2025.1673320)
Supplement: Supplementary file 2 [file Table_2.xlsx]

## Sheet: Folha1
Supplementary Table 2. Virulence genes identified in Klebsiella michiganensis F731, with % coverage, % identity, genomic coordinates (start–end), and the detection tool.
Gene	%Coverage	%Identity	Start Position	Stop Position	Detection tool
entA	96.92	80.50	4328012	4328737	ABRicate
entB	99.18	81.49	4328767	4329618	ABRicate
fieF	98.67	92.57	5886773	5887660	abriTAMR
fyuA	100.00	90.11	2922738	2924759	ABRicate
irp1	99.82	87.17	2928364	2937840	ABRicate
irp2	99.77	87.06	2937930	2944024	ABRicate
mgtB	99.67	80.61	3048175	3050903	ABRicate
yagZ/ecpA	99.32	83.39	4715841	4716424	ABRicate
ybtA	100.00	90.21	2944208	2945167	ABRicate
ybtE	100.00	85.68	2924889	2926466	ABRicate
ybtP	100.00	88.30	2945334	2947136	abriTAMR, ABRicate
ybtQ	100.00	87.35	2947123	2948925	abriTAMR, ABRicate
ybtS	99.77	88.02	2950226	2951527	ABRicate
ybtT	100.00	84.70	2926470	2927273	ABRicate
ybtU	98.55	86.91	2927283	2928367	ABRicate
ybtX	100.00	87.82	2948918	2950198	ABRicate
