# Supplementary material for: Unraveling the genome-wide repertoire of the novel chromosomally encoded mcr-8.6 gene variant in Klebsiella michiganensis isolated from manure
Source: Front Microbiol. 2025 Dec 3;16:1673320. doi: 10.3389/fmicb.2025.1673320 (PMC12708576; doi:10.3389/fmicb.2025.1673320)
Supplement: Supplementary file 3 [file Table_3.xlsx]

## Sheet: Folha1
Supplementary Table 3. Alignment of MCR-8 proteins and annotation of functional domains. Positions highlighted in blue are part of the phosphoethanolamine transferase N-terminal domain and amino acid positions higlighted in green are from the sulfatase N-terminal domain.
	Amino acid position
Subvariant	1	2	3	4	5	6	7	8	9	10	11	12	13	14	15	16	17	18	19	20	21	22	23	24	25	26	27	28	29	30	31	32	33	34	35	36	37	38	39	40	41	42	43	44	45	46	47	48	49
MCR-8.1	M	F	K	Y	L	L	S	F	K	L	N	P	V	Q	R	T	W	A	A	A	F	F	F	T	T	I	G	N	I	A	L	W	Q	T	L	W	I	N	V	D	V	H	N	I	H	N	L	L	F
MCR-8.2	M	F	K	Y	L	L	S	F	K	L	N	P	V	Q	R	T	W	A	A	A	F	F	F	T	T	I	G	N	I	A	L	W	Q	T	L	W	I	N	V	D	V	H	N	I	H	N	L	L	F
MCR-8.3	M	F	K	Y	L	L	S	F	K	L	N	P	V	Q	R	T	W	A	A	A	F	F	F	T	T	I	G	N	I	A	L	W	Q	T	L	W	I	N	V	D	V	H	N	I	H	N	L	L	F
MCR-8.4	M	F	K	Y	L	L	S	F	K	L	N	P	V	Q	R	T	W	A	A	A	F	F	F	T	T	I	G	N	I	A	L	W	Q	T	L	W	I	N	V	D	V	H	N	I	H	N	L	L	F
MCR-8.5	M	F	K	Y	L	L	S	F	K	L	N	P	V	Q	R	T	W	A	A	A	F	F	F	T	T	I	G	N	I	A	L	W	Q	T	L	W	I	N	V	D	V	H	N	I	H	N	L	L	F
MCR-8-type CTHL.F3a	M	F	K	Y	L	L	S	F	K	L	N	P	V	Q	R	T	W	A	A	A	F	F	F	T	T	I	G	N	I	A	L	W	Q	T	L	W	I	N	V	D	V	H	N	I	H	N	L	L	F
MCR-8.6 (F731)	M	F	K	Y	L	L	S	F	K	L	N	P	V	Q	R	T	W	A	A	A	F	F	F	T	T	I	G	N	I	A	L	W	Q	T	L	W	I	N	A	D	F	H	N	I	H	N	L	L	F
[truncated: 518 more columns]
