# Supplementary material for: Unraveling the genome-wide repertoire of the novel chromosomally encoded mcr-8.6 gene variant in Klebsiella michiganensis isolated from manure
Source: Front Microbiol. 2025 Dec 3;16:1673320. doi: 10.3389/fmicb.2025.1673320 (PMC12708576; doi:10.3389/fmicb.2025.1673320)
Supplement: Supplementary file 4 [file Table_4.xlsx]

## Sheet: Sheet1
Supplementary Table 4. BLASTn alignment statistics and corresponding metadata of the closest publicly available genome to the complete genomic island of isolate F731, including strain, country where detected, sample type, plasmid- or chromosomal-encoded, accession length, query coverage, percent identity, and accession number.
Strain	Country	Collection date	Sample type	Plsasmidic/Chromossome	Accesion Length	% Query Cover	% identity	Accession number
Klebsiella sp.	China	2022	fermented cabbage	chromosome	5995415	50	97.65	CP082360.1
Klebsiella pneumoniae	Bangladesh	2017	Homo sapiens	plasmid	113102	37	92.95	CP046384.1
Klebsiella pneumoniae	Bangladesh	2017	Homo sapiens	plasmid	113105	37	92.95	CP046952.1
Klebsiella pneumoniae subsp. pneumoniae	United Kingdom	2015	blowfly	plasmid	121336	37	92.93	MT815555.1
Klebsiella pneumoniae	Bangladesh	2017	Homo sapiens	plasmid	18668	19	92.93	CP046944.1
Klebsiella pneumoniae	China	2017	chicken cloaca	plasmid	251130	37	92.91	OL804390.1
Escherichia coli	China	2018	-	plasmid	225165	37	92.91	OL348380.1
Klebsiella pneumoniae	China	2020	Gallus gallus	plasmid	110028	37	92.91	CP146995.1
Klebsiella pneumoniae	China	2022	chicken	plasmid	101224	37	92.91	CP113170.1
Klebsiella pneumoniae	China	2020	chicken manure	plasmid	101185	37	92.91	CP140768.1
Klebsiella pneumoniae	China	2016	housefly	plasmid	71532	37	92.91	CP087672.1
Raoultella ornithinolytica	China	2019	-	contig	25551	36	92.91	MK097469.1
Klebsiella pneumoniae	China	2021	Homo sapiens	plasmid	137567	37	92.91	CP132221.1
Escherichia coli	China	2018	-	plasmid	352485	37	92.91	OL348379.1
Klebsiella pneumoniae	China	2019	Homo sapiens	plasmid	100448	37	92.91	CP102880.1
Klebsiella pneumoniae	China	2018	Homo sapiens	plasmid	101251	37	92.91	CP104197.1
Klebsiella pneumoniae	China	2020	chicken stool	plasmid	100928	37	92.91	CP088130.1
Klebsiella pneumoniae	China	2020	chicken stool	plasmid	101184	37	92.91	CP088125.1
Klebsiella pneumoniae	China	2017	chicken cloaca	plasmid	95192	37	92.91	OL804387.1
Klebsiella pneumoniae	China	2022	chicken	plasmid	104215	36	92.91	CP113167.1
Klebsiella pneumoniae	China	2022	chicken	plasmid	103507	37	92.91	CP113187.1
Klebsiella pneumoniae	China	-	chicken	plasmid	120427	36	92.91	MN832595.1
Klebsiella pneumoniae	Laos	2012	Homo sapiens	plasmid	141746	36	92.91	CP035204.1
Klebsiella pneumoniae	China	2017	chicken cloaca	plasmid	98364	37	92.91	OL804391.1
Klebsiella pneumoniae	China	2019	Homo sapiens	plasmid	102938	37	92.91	CP090619.1
Klebsiella pneumoniae	China	2021	poultry feces	plasmid	127125	37	92.91	CP159239.1
Klebsiella pneumoniae	China	2019	animal	plasmid	118931	37	92.91	CP102872.1
Klebsiella pneumoniae	China	2017	chicken cloaca	plasmid	111364	37	92.91	OL804388.1
Klebsiella pneumoniae	Saudi Arabia	2020	sputum	plasmid	51567	37	92.91	LR793264.3
Klebsiella pneumoniae	China	2019	Homo sapiens	plasmid	101385	37	92.91	CP120873.1
Klebsiella pneumoniae	China	2017	Homo sapiens	plasmid	122033	37	92.91	OL804389.1
Klebsiella pneumoniae	China	-	pig feces	plasmid	95983	37	92.91	MG736312.1
Klebsiella pneumoniae	Lebanon	2018	Homo sapiens	plasmid	324283	38	92.91	CP049891.1
Klebsiella pneumoniae	China	2017	chicken	plasmid	121961	37	92.9	MK347425.1
Klebsiella pneumoniae	Bangladesh	2017	Homo sapiens	plasmid	102826	37	95	CP046942.1
Klebsiella pneumoniae	China	2021	Homo sapiens	plasmid	146089	37	92.9	CP132217.1
Escherichia coli	China	2023	Homo sapiens	plasmid	165182	37	92.9	CP132224.1
Klebsiella pneumoniae	China	2022	Homo sapiens	plasmid	137567	37	92.9	CP102079.1
Klebsiella pneumoniae	China	2016	Homo sapiens	plasmid	115662	37	92.9	CP073908.1
Raoultella ornithinolytica	China	2022	duck cloaca	plasmid	93075	37	94.97	CP118514.1
Klebsiella pneumoniae	China	2020	Homo sapiens	plasmid	107188	20	94.97	CP136270.1
Citrobacter werkmanii	China	2021	drinking water swab of broiler farm	plasmid	105807	37	94.97	CP144505.1
Klebsiella pneumoniae	Taiwan	2021	Homo sapiens	plasmid	108909	36	92.86	CP123873.2
Klebsiella pneumoniae	China	2018	Homo sapiens	plasmid	91072	36	92.86	MK262711.1
Klebsiella pneumoniae	China	2017	chicken cloaca	plasmid	83452	36	92.86	OL804393.1
Klebsiella pneumoniae	Vietnam	-	Homo sapiens	plasmid	124069	36	92.86	LC549808.1
Klebsiella pneumoniae	China	2021	Homo sapiens	plasmid	63639	36	92.86	CP138730.1
Klebsiella pneumoniae	China	2021	Homo sapiens	plasmid	100062	36	92.86	CP147976.1
Klebsiella pneumoniae	China	2015	Homo sapiens	plasmid	52998	36	92.86	CP097193.1
Klebsiella pneumoniae	China	2018	chicken	plasmid	82768	36	92.86	CP043936.1
Klebsiella pneumoniae	China	2021	Homo sapiens	plasmid	64170	36	92.86	CP138741.1
Klebsiella pneumoniae	China	-	sewage	plasmid	71723	36	92.86	MT647837.1
Klebsiella pneumoniae		-	-	-	143038	36	92.86	OM146019.1
Klebsiella pneumoniae	China	2020	Homo sapiens	plasmid	145073	36	92.86	CP076032.1
Klebsiella pneumoniae	China	2024	chicken feces	plasmid	72994	36	92.86	CP196646.1
Klebsiella pneumoniae	China	2016	Homo sapiens	plasmid	110966	36	92.86	CP031883.1
Klebsiella pneumoniae	China	2017	Homo sapiens	plasmid	131811	36	92.86	CP037964.1
Klebsiella pneumoniae	China	2022	chicken cloaca	plasmid	173253	36	92.86	CP118470.1
Klebsiella pneumoniae	China	2021	Homo sapiens	plasmid	37117	36	92.86	CP141679.1
Klebsiella pneumoniae	China	2017	chicken cloaca	plasmid	83674	36	92.86	OL804392.1
Klebsiella pneumoniae	China	2020	Homo sapiens	plasmid	110627	36	92.84	CP083753.1
Klebsiella pneumoniae	Taiwan	2022	-	plasmid	97856	36	92.84	OM311153.1
Klebsiella pneumoniae	Taiwan	2018	Homo sapiens	plasmid	151965	36	92.83	CP131728.1
Klebsiella pneumoniae	China	2019	chicken cecum	plasmid	275568	37	94.72	MZ690487.1
Klebsiella pneumoniae	Taiwan	2018	Homo sapiens	plasmid	151915	36	92.6	CP044369.1
Klebsiella pneumoniae	Vietnam	2020	Homo sapiens	plasmid	298683	38	92.75	LC549807.1
Klebsiella pneumoniae	China	2021	poultry feces	plasmid	101256	36	93.45	CP159248.1
Atlantibacter hermannii	USA	2020	-	chromosome	4554875	15	96.41	CP065700.1
Atlantibacter hermannii	China	2022	water	chromosome	4325564	15	96.36	CP126339.1
Atlantibacter hermannii	United Kingdom	2018	-	chromosome	4553773	15	96.34	LR134136.1
Atlantibacter hermannii	Vietnam	2020	intestinal contents of Anabas testudineus	chromosome	4564762	15	96.29	AP028957.1
Klebsiella michiganensis	Japan	2018	Homo sapiens	chromosome	5935402	13	95.95	AP022547.1
Raoultella ornithinolytica	Japan	2019	wastewater treatment plant effluent	chromosome	5490896	16	95.41	AP022268.1
Raoultella ornithinolytica	Japan	2019	wastewater treatment plant effluent	chromosome	5490896	16	95.41	AP019669.1
Klebsiella sp.	United Kingdom	2017	freshwater sample from downstream of wastewater treatment plant	chromosome	6330682	16	95.41	CP055481.1
Klebsiella sp.	United Kingdom	2017	wastewater effluent sample	chromosome	6331260	16	95.41	CP056483.1
Klebsiella grimontii	United Kingdom	2017	wastewater effluent sample	chromosome	5868667	15	95.38	CP055412.1
Klebsiella grimontii	United Kingdom	2017	wastewater influent sample	chromosome	5959281	15	95.38	CP056682.1
Klebsiella grimontii	United Kingdom	2017	freshwater sample from upstream of wastewater treatment plant	chromosome	5923213	15	95.38	CP055364.1
Klebsiella pneumoniae	USA	2008	Homo sapiens	chromosome	5424949	16	95.36	CP018671.1
Klebsiella pneumoniae	Norway	2017	Homo sapiens	chromosome	5373517	13	95.36	CP152701.1
Raoultella ornithinolytica	Canada	2015	Homo sapiens	chromosome	5633990	23	95.35	CP023888.1
Klebsiella quasipneumoniae	China	2020	Homo sapiens	chromosome	5305991	15	95.3	CP081827.1
Raoultella ornithinolytica	China	2021	Homo sapiens	chromosome	5728120	22	95.3	CP162963.1
Raoultella planticola	China	2021	Homo sapiens	chromosome	5772403	22	95.3	CP162956.1
Raoultella planticola	China	2021	Homo sapiens	chromosome	5772597	22	95.3	CP162949.1
Klebsiella grimontii	United Kingdom	2017	freshwater sample from upstream of wastewater treatment plant	chromosome	5847876	15	95.28	CP055315.1
Citrobacter sp.	United Kingdom	2017	freshwater sample from downstream of wastewater treatment plant	chromosome	5103116	15	95.27	CP056399.1
Citrobacter freundii	United Kingdom	2017	wastewater effluent sample	chromosome	5067906	15	95.25	CP055538.1
Citrobacter sp.	United Kingdom	2017	wastewater effluent sample	chromosome	5167268	15	95.23	CP056888.1
Citrobacter freundii	-	-	-	-	5297052	15	95.23	CP056235.1
Citrobacter sp.	United Kingdom	2017	wastewater influent sample	chromosome	5082224	15	95.23	CP056219.1
Citrobacter sp.	United Kingdom	2017	wastewater effluent sample	chromosome	5099714	15	95.23	CP056896.1
Citrobacter sp.	United Kingdom	2017	wastewater influent sample	chromosome	5041930	15	95.23	CP056381.1
Citrobacter sp.	United Kingdom	2017	wastewater influent sample	chromosome	5138391	15	95.23	CP056822.1
Citrobacter sp.	United Kingdom	2017	wastewater influent sample	chromosome	5054623	15	95.23	CP056361.1
Citrobacter sp.	United Kingdom	2017	wastewater influent sample	chromosome	5052482	15	95.23	CP056899.1
Citrobacter sp.	United Kingdom	2017	wastewater influent sample	chromosome	5178534	15	95.2	CP056350.1
Klebsiella pneumoniae	Japan	2015	Homo sapiens	chromosome	5276296	15	95.18	CP148963.1
Klebsiella pneumoniae	Japan	2016	Homo sapiens	chromosome	5253277	15	95.18	CP148976.1
